# Supplementary material for: Biological and metabolic effects of IACS-010759, an OxPhos inhibitor, on chronic lymphocytic leukemia cells
Source: Oncotarget. 2018 May 18;9(38):24980–91. doi: 10.18632/oncotarget.25166 (PMC5982765; doi:10.18632/oncotarget.25166)
Supplement: Supplementary file 2 [file oncotarget-09-24980-s002.xlsx]

## Sheet: Sheet2
Supplemental Table 1. Patient Characteristics
Pt #	Sex	DOB	Prior MDACC Rx#	LFU Date	Age	Prior Rx#	Rai stage	WBC K/µl	% Lym	LDH μg/mL	β2M μg/mL	Zap70 Status	CD38+ cells	IGHV Status	MRN	LAB Date	Cytogenetics
833	F	1931-06-21	0	2015-10-13	85			31.4	84	514	3	ND		MU	197833	2010-12-21
275	M	1936-04-23		2017-03-27	80	0	I	227	90	574	2.9	NEG		MU	294275	2010-01-13	Diploid 46,XY[19]
357	F	1946-06-05	0	2015-10-27	70	0	II	64	93	457	1.8	9.4	4.8	MU			ND
376	M	1949-08-27	0	2017-05-24	67	0	IV	77.4	93	442	3.1	POS		MU	524376	2016-07-22	46,XY{18}
744	M	1946-08-11		2015-12-21	70	0	I	47.1	89	463	2.8	ND		MU	547744	2006-11-28	46,XY,del(13)(q12q14)[1]/46/XY[26]
085	M	1953-11-27	2	2017-05-23	63	3	IV	130.1	96	667	6.8	26.1		MU	553085	2011-07-27	46,XY,del(11)(q22)[4]/46,XY,del(13)(q12q14)[2]/ 46,XY[14]
281	F	1941-12-11	0	2015-11-04	75		I	72.4	91	290	1.8	73.4	43	MU	731281	2007-11-14	ND
128	M	1954-11-10	0	2016-06-07	62	0	I	11.9	54	573	2	NEG		NA	738128	2014-09-03	47,XY,+18[1]/48,idem,+12[3]/49,idem,+12,+19[5]/46,XY[11]
071	F	1950-03-16	0	2015-04-21	66	0	0	14.4	59	345	3.2	9.52	27	MU	742071	2008-03-25	ND
533	F	1947-07-18	1	2015-04-15	69	1	I	74.5	95	466	2.9	NEG		MU	770533	2008-12-17	46,XX[20]
693	M	1965-12-09	0	2014-07-16	51	0	I	52.6	85	407	2.5	1.09	32	NA	778693	2009-03-09	46,XY[20]
829	M	1952-10-23	0	2014-07-14	64	0	0	27.3	87	588	2.7	8.6	42	MU	792829	2009-07-08	ND
664	M	1948-02-25	0	2015-01-13	68	0	0	20.6	85	401	1.8	NEG	12	ND	803664	2009-11-03	46,XY[3]
047	M	1957-09-07	0	2017-05-08	59	0	I	124.6	93	882	2.3	NEG	13	ND	807047	2009-12-01	ND
367	M	1944-09-19	0	2015-05-05	72	0	0	43.8	97	404	2.4	14.9	11	MU	821367	2010-02-24	ND
893	M	1960-03-13	0	2017-06-21	56	0	I	31.7	91	421	2.4	39.7	9.6	MU	834893	2010-04-22	ND
043	F	1945-09-13	0	2017-05-17	71	1	IV	175.5	98	434	2.7	NEG	0.5	MU	862043	2016-11-30	46,XX[20]
384	M	1946-09-16	0	2017-05-25	70	0	IV	77.8	90	309	3.2	NEG		MU	865384	2017-01-31	ND
751	M	1949-01-28	0	2016-02-29	67			50.5	98	523	3.1	0.49	6.4	MU	876751	2011-05-03	ND
915	F	1937-10-28	0	2017-01-17	79	1	IV	18.2	74	717	3.8	NEG		MU	891915	2016-02-22	47,XX,+12[3]/46,XX,del(2)(p13),del(3)(p21p23),-4,add(13)(q34),+mar[1]/46,XX[16]
247	F	1947-08-16	0	2017-02-28	69	0	0	178.7	96	554	3.6	2.02	5.2	MU	892247	2011-08-09	ND
816	F	1945-05-13	0	2016-02-03	71	1	I	11.2	63	450	2.7	POS		UN	911816	2013-11-21	46,XX,t(7;10)(p14;q22)[1]/46,XX,t(1;20)(p35;q13),t(7;10)(p22;q21)[1]...MORE
396	M	1946-03-17	0	2015-12-29	70	0	II	31.4	94	999	5.3	POS		UN	919396	2014-11-06	47,XY,t(9;11)(P13;Q23),+21/[10]/46,XY[10]
025	F	1949-10-21	0	2016-03-17	67	1	0	11.7	32.4	391	2.4	15.7		MU	926025	2012-05-08	NA
209	M	1960-10-20	0	2017-04-13	56			16.7	86	622	1.9	NEG	0.3	ND	926209	2012-06-11	NA
014	M	1942-11-25	0	2017-05-17	74	0	IV	118.7	92	511	3.7	POS	5	MU	931014	2016-10-10	45,X,-Y[6]/46,XY,del(11)(q21q23)[1]/46,XY[13]
531	M	1945-11-23	0	2016-01-20	71	0	0	147.9	83	578	2.5	NEG		UN	948531	2012-12-13	46,XY[20]
801	M	1948-02-10	0	2016-12-19	68	0	I	23.1	94	478	2.1	NEG	92.9	MU	1000801	2014-10-29	47,XY,+12[10]/46,XX[10]
189	M	1950-10-27	0	2017-06-02	66	1	I	25.4	60	614	2.1	POS		UN	1009189	2013-04-23	46,XY,add(18)(q23)[8],46,XY[12]
911	M	1951-08-19	0	2017-05-24	65	0	IV	96.1	92	985	5.4	POS		MU	1020911	2016-11-14	43~46,XY,der(17;18)(q10;q10)[cp9]/46,XY[11]
502	M	1958-03-19	0	2016-01-25	58	0	IV	86.7	94	479	3.8	NEG		UN	1028502	2016-08-09	46,XY,del(11)(q22q23)[4]/46,XY[16]
603	M	1944-05-15	1	2016-07-26	72	1	IV	7.2	61.3	360	2	NEG		MU	1031603	2015-03-24	46,XY[20]
835	F	1938-09-29	0	2017-05-04	78	0	0	238.3	93	438	3.4	NEG	0	MU	1039835	2016-08-05	46,XX[14]
355	M	1949-06-03	1	2015-11-30	67	0	I	42.8	94	588	1.9	ND		MU	1053355	2016-09-16	47,XY,+12[12]/46,XY[8]
163	M	1962-07-05	0	2017-06-07	54	0	0	84.5	97	605	2.8	POS		UN	1061163	2014-04-14	46,XY[11]
897	F	1955-11-29	0	2017-04-24	61	0	II	260.1	98	726	2.4	NEG		ND	1062897	2016-05-06	NR
273	M	1955-05-11	0	2016-02-17	61	0	I	147.7	98	397	2.8	NEG		MU	1128273	2015-03-11	46,XY[2]
427	M	1953-10-22	0	2017-05-01	63	0	0	120	92	513	3.3	NEG		MU	1128427	2016-12-12	ND
548	F	1956-08-26	0	2016-07-13	60	0	0	24	73	422	2.1	NEG		MU	1167548	2015-08-12	ND
Pt #; Patient number; # Prior Rx; number of prior therapies – 0 means previously untreated; F, female; M, male; % Lym, % lymphocyte in peripheral blood as measured by the CBC count in the clinic; β2M, β2 microglobulin, MU, mutated; ND, not done; NR, not reported, UN, unmutated, NA, not available
